# Supplementary material for: From Genes to Stress Response: Genomic and Transcriptomic Data Suggest the Significance of the Inositol and Raffinose Family Oligosaccharide Pathways in Stylosanthes scabra, Adaptation to the Caatinga Environment
Source: Plants (Basel). 2024 Jun 25;13(13):1749. doi: 10.3390/plants13131749 (PMC11243744; doi:10.3390/plants13131749)
Supplement: Supplementary file 1 [file plants-13-01749-s001.zip › Supplementary Material S2.xlsx]

## Sheet: Plan1
	Ord	S. scabra Transcript ID	Trancript annotation (EC number)	RNA-Seq modulation	Primer Left	Primer Right	Eficiency (%)
	1	Ssc_TR29992|c1_g1_i1	2.4.1.67	UR	GAATATGGAGGCAGAGTTGAGC	GCTAGCGATCATTCCACTTCC	93.68
	2	Ssc_TR68754|c1_g1_i2	3.1.3.36	UR	ATCTCCAGCATGGTGTGACC	ACAGGTCGATGATCTGACAGC	94.15
	3	Ssc_TR25515|c1_g1_i1	3.1.3.57|3.1.3.7	UR	ATGCTTCCTCTCTCACAAGCTG	CTCACAATTGCTTGGACACTCC	100
	4	Ssc_TR30519|c1_g1_i10	5.5.1.4	UR	TGGGTTGTTAAGCCCAAGAC	TAGCGATAACACCACCAGTGAG	93.08
	5	Ssc_TR28285|c1_g1_i3	2.4.1.123	UR	GCATTGTCAGAGAGATCGAACC	CCACAAACTCCCAAATACGG	100
	6	Ssc_TR69066|c2_g2_i1	3.1.4.11	UR	GCACTGCAGAAAGGTGTTAGAG	TGCCACAGGAGTAGTCAATGTC	100
	7	Ssc_TR29676|c2_g2_i2	2.4.1.82	UR	CATTTCCCTTGGTCGTGTTG	GCACCATGTGACAACCTTGTAG	100
	8	Ssc_TR69684|c0_g1_i6	3.2.1.22	UR	AGGGATAAGCACACAAGCTGTC	CGACCAGACTCTTGATAAGCAC	93.15
	9	Ssc_TR68151|c0_g1_i2	1.2.1.27	UR	GGTTGGATTGGAGAGTCTGATG	GTTCTCGGAATACCCTGAAGTG	100
	10	Ssc_TR25712|c0_g3_i2	3.2.1.26	UR	AGAGCGTCAAGACTGGTAATGG	GGAGAGGACCTTCTTGTATTGC	100
	11	Ssc_TR29592|c0_g1_i3	3.1.3.25	UR	GGAGGTGTAAACAAGACAGTGC	AAGGATTGGTGTACTGTTGTGC	100
	REF	Ssc_β-tubulin	β-tubuline	­	CCGTTGTGGAGCCTTACAAT	GCTTGAGGGTCCTGAAACAA	101.0
	REF	Ssc_Ubiquitin	Ubiquitine	­	GTCTAAGGGGAGGAATGCAGAT	CAAAGATCA ACCTCTGCTGGTC	100.0
